# Supplementary material for: Rapid Oxidation of Adsorbed Organic Impurities on Stainless Steel by Treatment with Diluted Peroxynitric Acid
Source: Materials (Basel). 2025 Oct 31;18(21):4984. doi: 10.3390/ma18214984 (PMC12609314; doi:10.3390/ma18214984)
Supplement: Supplementary file 1 [file materials-18-04984-s001.zip]

Archive with 1 entries (1 files):
- materials-3909096-supplementary.pdf
